# Supplementary material for: Gendered Barriers and Opportunities for Women Smallholder Farmers in the Contagious Caprine Pleuropneumonia Vaccine Value Chain in Kenya
Source: Animals (Basel). 2022 Apr 14;12(8):1026. doi: 10.3390/ani12081026 (PMC9031503; doi:10.3390/ani12081026)
Supplement: Supplementary file 1 [file animals-12-01026-s001.zip]

Archive with 1 entries (1 files):
- animals-1619662-supplementary.pdf
